# Supplementary material for: Influence of Dietary Intake on Carotid Maximum Intima–Media Thickness in Children Conceived Through Assisted Reproductive Techniques
Source: Nutrients. 2025 Mar 28;17(7):1189. doi: 10.3390/nu17071189 (PMC11990837; doi:10.3390/nu17071189)
Supplement: Supplementary file 1 [file nutrients-17-01189-s001.zip]

Archive with 1 entries (1 files):
- nutrients-3517953-supplementary.pdf
